# Supplementary material for: Immune-Mediated Inflammatory Diseases Awareness and Management among Physicians Treating Patients with Inflammatory Bowel Disease: An IG-IBD Survey
Source: J Clin Med. 2024 Mar 23;13(7):1857. doi: 10.3390/jcm13071857 (PMC11012957; doi:10.3390/jcm13071857)
Supplement: Supplementary file 1 [file jcm-13-01857-s001.zip]

Archive with 1 entries (1 files):
- jcm-2814235-supplementary.pdf
